# Supplementary material for: Performance of the Ebel standard-setting method for the spring 2019 Royal College of Physicians and Surgeons of Canada internal medicine certification examination consisting of multiple-choice questions
Source: J Educ Eval Health Prof. 2020 Apr 20;17:12. doi: 10.3352/jeehp.2020.17.12 (PMC7242791; doi:10.3352/jeehp.2020.17.12)
Supplement: Supplementary file 1 [file jeehp-17-12-dataset1.xlsx]

## Sheet: Data
Paper	Item	A01	A02	A03	A04	A05	A06	A07	A08	A09	A10	A11	A12	A13	A14	A15	A16	A17	A18	A19	A20	A21	A22	A23	A24	A25	A26	A27	A28	A29	A30	A31	A32	A33	A34	A35	A36	A37	A38	A39	A40	A41	A42	A43	A44	A45	A46	A47	A48
1	1	0	0	1	1	1	1	0	0	0	0	1	0	1	1	0	1	0	1	0	1	1	0	1	0	1	1	1	0	0	0	0	0	0	1	1	0	0	1	1	0	1	0	1	0	1	1	0	1
1	2	0	0	1	1	1	1	0	0	0	0	1	0	1	1	0	1	0	1	0	1	1	0	1	0	1	1	1	0	0	0	0	0	0	1	1	0	0	1	1	0	1	0	1	0	1	1	0	1
1	3	0	0	1	1	1	1	0	0	0	0	1	0	1	1	0	1	0	1	0	1	1	0	1	0	1	1	1	0	0	0	0	0	0	1	1	0	0	1	1	0	1	0	1	0	1	1	0	1
1	4	0	0	1	1	1	1	0	0	0	0	1	0	1	1	0	1	0	1	0	1	1	0	1	0	1	1	1	0	0	0	0	0	0	1	1	0	0	1	1	0	1	0	1	0	1	1	0	1
1	5	0	0	1	1	1	1	0	0	0	0	1	0	1	1	0	1	0	1	0	1	1	0	1	0	1	1	1	0	0	0	0	0	0	1	1	0	0	1	1	0	1	0	1	0	1	1	0	1
1	6	0	0	1	1	1	1	0	0	0	0	1	0	1	1	0	1	0	1	0	1	1	0	1	0	1	1	1	0	0	0	0	0	0	1	1	0	0	1	1	0	1	0	1	0	1	1	0	1
1	7	0	0	1	1	1	1	0	0	0	0	1	0	1	1	0	1	0	1	0	1	1	0	1	0	1	1	1	0	0	0	0	0	0	1	1	0	0	1	1	0	1	0	1	0	1	1	0	1
1	8	0	0	1	1	1	1	0	0	0	0	1	0	1	1	0	1	0	1	0	1	1	0	1	0	1	1	1	0	0	0	0	0	0	1	1	0	0	1	1	0	1	0	1	0	1	1	0	1
1	9	0	0	1	1	1	1	0	0	0	0	1	0	1	1	0	1	0	1	0	1	1	0	1	0	1	1	1	0	0	0	0	0	0	1	1	0	0	1	1	0	1	0	1	0	1	1	0	1
1	10	0	0	1	1	1	1	0	0	0	0	1	0	1	1	0	1	0	1	0	1	1	0	1	0	1	1	1	0	0	0	0	0	0	1	1	0	0	1	1	0	1	0	1	0	1	1	0	1
1	11	0	0	1	1	1	1	0	0	0	0	1	0	1	1	0	1	0	1	0	1	1	0	1	0	1	1	1	0	0	0	0	0	0	1	1	0	0	1	1	0	1	0	1	0	1	1	0	1
1	12	0	0	1	1	1	1	0	0	0	0	1	0	1	1	0	1	0	1	0	1	1	0	1	0	1	1	1	0	0	0	0	0	0	1	1	0	0	1	1	0	1	0	1	0	1	1	0	1
1	13	0	0	1	1	1	1	0	0	0	0	1	0	1	1	0	1	0	1	0	1	1	0	1	0	1	1	1	0	0	0	0	0	0	1	1	0	0	1	1	0	1	0	1	0	1	1	0	1
1	14	0	0	1	1	1	1	0	0	0	0	1	0	1	1	0	1	0	1	0	1	1	0	1	0	1	1	1	0	0	0	0	0	0	1	1	0	0	1	1	0	1	0	1	0	1	1	0	1
1	15	0	0	1	1	1	1	0	0	0	0	1	0	1	1	0	1	0	1	0	1	1	0	1	0	1	1	1	0	0	0	0	0	0	1	1	0	0	1	1	0	1	0	1	0	1	1	0	1
1	16	0	0	1	1	1	1	0	0	0	0	1	0	1	1	0	1	0	1	0	1	1	0	1	0	1	1	1	0	0	0	0	0	0	1	1	0	0	1	1	0	1	0	1	0	1	1	0	1
1	17	0	0	1	1	1	1	0	0	0	0	1	0	1	1	0	1	0	1	0	1	1	0	1	0	1	1	1	0	0	0	0	0	0	1	1	0	0	1	1	0	1	0	1	0	1	1	0	1
1	18	0	0	1	1	1	1	0	0	0	0	1	0	1	1	0	1	0	1	0	1	1	0	1	0	1	1	1	0	0	0	0	0	0	1	1	0	0	1	1	0	1	0	1	0	1	1	0	1
1	19	0	0	1	1	1	1	0	0	0	0	1	0	1	1	0	1	0	1	0	1	1	0	1	0	1	1	1	0	0	0	0	0	0	1	1	0	0	1	1	0	1	0	1	0	1	1	0	1
1	20	0	0	1	1	1	1	0	0	0	0	1	0	1	1	0	1	0	1	0	1	1	0	1	0	1	1	1	0	0	0	0	0	0	1	1	0	0	1	1	0	1	0	1	0	1	1	0	1
1	21	0	0	1	1	1	1	0	0	0	0	1	0	1	1	0	1	0	1	0	1	1	0	1	0	1	1	1	0	0	0	0	0	0	1	1	0	0	1	1	0	1	0	1	0	1	1	0	1
1	22	0	0	1	1	1	1	0	0	0	0	1	0	1	1	0	1	0	1	0	1	1	0	1	0	1	1	1	0	0	0	0	0	0	1	1	0	0	1	1	0	1	0	1	0	1	1	0	1
1	23	0	0	1	1	1	1	0	0	0	0	1	0	1	1	0	1	0	1	0	1	1	0	1	0	1	1	1	0	0	0	0	0	0	1	1	0	0	1	1	0	1	0	1	0	1	1	0	1
1	24	0	0	1	1	1	1	0	0	0	0	1	0	1	1	0	1	0	1	0	1	1	0	1	0	1	1	1	0	0	0	0	0	0	1	1	0	0	1	1	0	1	0	1	0	1	1	0	1
1	25	0	0	1	1	1	1	0	0	0	0	1	0	1	1	0	1	0	1	0	1	1	0	1	0	1	1	1	0	0	0	0	0	0	1	1	0	0	1	1	0	1	0	1	0	1	1	0	1
1	26	0	0	1	1	1	1	0	0	0	0	1	0	1	1	0	1	0	1	0	1	1	0	1	0	1	1	1	0	0	0	0	0	0	1	1	0	0	1	1	0	1	0	1	0	1	1	0	1
1	27	0	0	1	1	1	1	0	0	0	0	1	0	1	1	0	1	0	1	0	1	1	0	1	0	1	1	1	0	0	0	0	0	0	1	1	0	0	1	1	0	1	0	1	0	1	1	0	1
1	28	0	0	1	1	1	1	0	0	0	0	1	0	1	1	0	1	0	1	0	1	1	0	1	0	1	1	1	0	0	0	0	0	0	1	1	0	0	1	1	0	1	0	1	0	1	1	0	1
1	29	0	0	1	1	1	1	0	0	0	0	1	0	1	1	0	1	0	1	0	1	1	0	1	0	1	1	1	0	0	0	0	0	0	1	1	0	0	1	1	0	1	0	1	0	1	1	0	1
1	30	0	0	1	1	1	1	0	0	0	0	1	0	1	1	0	1	0	1	0	1	1	0	1	0	1	1	1	0	0	0	0	0	0	1	1	0	0	1	1	0	1	0	1	0	1	1	0	1
1	31	0	0	1	1	1	1	0	0	0	0	1	0	1	1	0	1	0	1	0	1	1	0	1	0	1	1	1	0	0	0	0	0	0	1	1	0	0	1	1	0	1	0	1	0	1	1	0	1
1	32	0	0	1	1	1	1	0	0	0	0	1	0	1	1	0	1	0	1	0	1	1	0	1	0	1	1	1	0	0	0	0	0	0	1	1	0	0	1	1	0	1	0	1	0	1	1	0	1
1	33	0	0	1	1	1	1	0	0	0	0	1	0	1	1	0	1	0	1	0	1	1	0	1	0	1	1	1	0	0	0	0	0	0	1	1	0	0	1	1	0	1	0	1	0	1	1	0	1
1	34	0	0	1	1	1	1	0	0	0	0	1	0	1	1	0	1	0	1	0	1	1	0	1	0	1	1	1	0	0	0	0	0	0	1	1	0	0	1	1	0	1	0	1	0	1	1	0	1
1	35	0	0	1	1	1	1	0	0	0	0	1	0	1	1	0	1	0	1	0	1	1	0	1	0	1	1	1	0	0	0	0	0	0	1	1	0	0	1	1	0	1	0	1	0	1	1	0	1
1	36	0	0	1	1	1	1	0	0	0	0	1	0	1	1	0	1	0	1	0	1	1	0	1	0	1	1	1	0	0	0	0	0	0	1	1	0	0	1	1	0	1	0	1	0	1	1	0	1
1	37	0	0	1	1	1	1	0	0	0	0	1	0	1	1	0	1	0	1	0	1	1	0	1	0	1	1	1	0	0	0	0	0	0	1	1	0	0	1	1	0	1	0	1	0	1	1	0	1
1	38	0	0	1	1	1	1	0	0	0	0	1	0	1	1	0	1	0	1	0	1	1	0	1	0	1	1	1	0	0	0	0	0	0	1	1	0	0	1	1	0	1	0	1	0	1	1	0	1
1	39	0	0	1	1	1	1	0	0	0	0	1	0	1	1	0	1	0	1	0	1	1	0	1	0	1	1	1	0	0	0	0	0	0	1	1	0	0	1	1	0	1	0	1	0	1	1	0	1
1	40	0	0	1	1	1	1	0	0	0	0	1	0	1	1	0	1	0	1	0	1	1	0	1	0	1	1	1	0	0	0	0	0	0	1	1	0	0	1	1	0	1	0	1	0	1	1	0	1
1	41	0	0	1	1	1	1	0	0	0	0	1	0	1	1	0	1	0	1	0	1	1	0	1	0	1	1	1	0	0	0	0	0	0	1	1	0	0	1	1	0	1	0	1	0	1	1	0	1
1	42	0	0	1	1	1	1	0	0	0	0	1	0	1	1	0	1	0	1	0	1	1	0	1	0	1	1	1	0	0	0	0	0	0	1	1	0	0	1	1	0	1	0	1	0	1	1	0	1
1	43	0	0	1	1	1	1	0	0	0	0	1	0	1	1	0	1	0	1	0	1	1	0	1	0	1	1	1	0	0	0	0	0	0	1	1	0	0	1	1	0	1	0	1	0	1	1	0	1
1	44	0	0	1	1	1	1	0	0	0	0	1	0	1	1	0	1	0	1	0	1	1	0	1	0	1	1	1	0	0	0	0	0	0	1	1	0	0	1	1	0	1	0	1	0	1	1	0	1
1	45	0	0	1	1	1	1	0	0	0	0	1	0	1	1	0	1	0	1	0	1	1	0	1	0	1	1	1	0	0	0	0	0	0	1	1	0	0	1	1	0	1	0	1	0	1	1	0	1
1	46	0	0	1	1	1	1	0	0	0	0	1	0	1	1	0	1	0	1	0	1	1	0	1	0	1	1	1	0	0	0	0	0	0	1	1	0	0	1	1	0	1	0	1	0	1	1	0	1
1	47	0	0	1	1	1	1	0	0	0	0	1	0	1	1	0	1	0	1	0	1	1	0	1	0	1	1	1	0	0	0	0	0	0	1	1	0	0	1	1	0	1	0	1	0	1	1	0	1
1	48	0	0	1	1	1	1	0	0	0	0	1	0	1	1	0	1	0	1	0	1	1	0	1	0	1	1	1	0	0	0	0	0	0	1	1	0	0	1	1	0	1	0	1	0	1	1	0	1
1	49	0	0	1	1	1	1	0	0	0	0	1	0	1	1	0	1	0	1	0	1	1	0	1	0	1	1	1	0	0	0	0	0	0	1	1	0	0	1	1	0	1	0	1	0	1	1	0	1
1	50	0	0	1	1	1	1	0	0	0	0	1	0	1	1	0	1	0	1	0	1	1	0	1	0	1	1	1	0	0	0	0	0	0	1	1	0	0	1	1	0	1	0	1	0	1	1	0	1
1	51	0	0	1	1	1	1	0	0	0	0	1	0	1	1	0	1	0	1	0	1	1	0	1	0	1	1	1	0	0	0	0	0	0	1	1	0	0	1	1	0	1	0	1	0	1	1	0	1
1	52	0	0	1	1	1	1	0	0	0	0	1	0	1	1	0	1	0	1	0	1	1	0	1	0	1	1	1	0	0	0	0	0	0	1	1	0	0	1	1	0	1	0	1	0	1	1	0	1
1	53	0	0	1	1	1	1	0	0	0	0	1	0	1	1	0	1	0	1	0	1	1	0	1	0	1	1	1	0	0	0	0	0	0	1	1	0	0	1	1	0	1	0	1	0	1	1	0	1
1	54	0	0	1	1	1	1	0	0	0	0	1	0	1	1	0	1	0	1	0	1	1	0	1	0	1	1	1	0	0	0	0	0	0	1	1	0	0	1	1	0	1	0	1	0	1	1	0	1
1	55	0	0	1	1	1	1	0	0	0	0	1	0	1	1	0	1	0	1	0	1	1	0	1	0	1	1	1	0	0	0	0	0	0	1	1	0	0	1	1	0	1	0	1	0	1	1	0	1
1	56	0	0	1	1	1	1	0	0	0	0	1	0	1	1	0	1	0	1	0	1	1	0	1	0	1	1	1	0	0	0	0	0	0	1	1	0	0	1	1	0	1	0	1	0	1	1	0	1
1	57	0	0	1	1	1	1	0	0	0	0	1	0	1	1	0	1	0	1	0	1	1	0	1	0	1	1	1	0	0	0	0	0	0	1	1	0	0	1	1	0	1	0	1	0	1	1	0	1
1	58	0	0	1	1	1	1	0	0	0	0	1	0	1	1	0	1	0	1	0	1	1	0	1	0	1	1	1	0	0	0	0	0	0	1	1	0	0	1	1	0	1	0	1	0	1	1	0	1
1	59	0	0	1	1	1	1	0	0	0	0	1	0	1	1	0	1	0	1	0	1	1	0	1	0	1	1	1	0	0	0	0	0	0	1	1	0	0	1	1	0	1	0	1	0	1	1	0	1
1	60	0	0	1	1	1	1	0	0	0	0	1	0	1	1	0	1	0	1	0	1	1	0	1	0	1	1	1	0	0	0	0	0	0	1	1	0	0	1	1	0	1	0	1	0	1	1	0	1
1	61	0	0	1	1	1	1	0	0	0	0	1	0	1	1	0	1	0	1	0	1	1	0	1	0	1	1	1	0	0	0	0	0	0	1	1	0	0	1	1	0	1	0	1	0	1	1	0	1
1	62	0	0	1	1	1	1	0	0	0	0	1	0	1	1	0	1	0	1	0	1	1	0	1	0	1	1	1	0	0	0	0	0	0	1	1	0	0	1	1	0	1	0	1	0	1	1	0	1
1	63	0	0	1	1	1	1	0	0	0	0	1	0	1	1	0	1	0	1	0	1	1	0	1	0	1	1	1	0	0	0	0	0	0	1	1	0	0	1	1	0	1	0	1	0	1	1	0	1
1	64	0	0	1	1	1	1	0	0	0	0	1	0	1	1	0	1	0	1	0	1	1	0	1	0	1	1	1	0	0	0	0	0	0	1	1	0	0	1	1	0	1	0	1	0	1	1	0	1
1	65	0	0	1	1	1	1	0	0	0	0	1	0	1	1	0	1	0	1	0	1	1	0	1	0	1	1	1	0	0	0	0	0	0	1	1	0	0	1	1	0	1	0	1	0	1	1	0	1
1	66	0	0	1	1	1	1	0	0	0	0	1	0	1	1	0	1	0	1	0	1	1	0	1	0	1	1	1	0	0	0	0	0	0	1	1	0	0	1	1	0	1	0	1	0	1	1	0	1
1	67	0	0	1	1	1	1	0	0	0	0	1	0	1	1	0	1	0	1	0	1	1	0	1	0	1	1	1	0	0	0	0	0	0	1	1	0	0	1	1	0	1	0	1	0	1	1	0	1
1	68	0	0	1	1	1	1	0	0	0	0	1	0	1	1	0	1	0	1	0	1	1	0	1	0	1	1	1	0	0	0	0	0	0	1	1	0	0	1	1	0	1	0	1	0	1	1	0	1
1	69	0	0	1	1	1	1	0	0	0	0	1	0	1	1	0	1	0	1	0	1	1	0	1	0	1	1	1	0	0	0	0	0	0	1	1	0	0	1	1	0	1	0	1	0	1	1	0	1
1	70	0	0	1	1	1	1	0	0	0	0	1	0	1	1	0	1	0	1	0	1	1	0	1	0	1	1	1	0	0	0	0	0	0	1	1	0	0	1	1	0	1	0	1	0	1	1	0	1
1	71	0	0	1	1	1	1	0	0	0	0	1	0	1	1	0	1	0	1	0	1	1	0	1	0	1	1	1	0	0	0	0	0	0	1	1	0	0	1	1	0	1	0	1	0	1	1	0	1
1	72	0	0	1	1	1	1	0	0	0	0	1	0	1	1	0	1	0	1	0	1	1	0	1	0	1	1	1	0	0	0	0	0	0	1	1	0	0	1	1	0	1	0	1	0	1	1	0	1
1	73	0	0	1	1	1	1	0	0	0	0	1	0	1	1	0	1	0	1	0	1	1	0	1	0	1	1	1	0	0	0	0	0	0	1	1	0	0	1	1	0	1	0	1	0	1	1	0	1
1	74	0	0	1	1	1	1	0	0	0	0	1	0	1	1	0	1	0	1	0	1	1	0	1	0	1	1	1	0	0	0	0	0	0	1	1	0	0	1	1	0	1	0	1	0	1	1	0	1
1	75	0	0	1	1	1	1	0	0	0	0	1	0	1	1	0	1	0	1	0	1	1	0	1	0	1	1	1	0	0	0	0	0	0	1	1	0	0	1	1	0	1	0	1	0	1	1	0	1
1	76	0	0	1	1	1	1	0	0	0	0	1	0	1	1	0	1	0	1	0	1	1	0	1	0	1	1	1	0	0	0	0	0	0	1	1	0	0	1	1	0	1	0	1	0	1	1	0	1
1	77	0	0	1	1	1	1	0	0	0	0	1	0	1	1	0	1	0	1	0	1	1	0	1	0	1	1	1	0	0	0	0	0	0	1	1	0	0	1	1	0	1	0	1	0	1	1	0	1
1	78	0	0	1	1	1	1	0	0	0	0	1	0	1	1	0	1	0	1	0	1	1	0	1	0	1	1	1	0	0	0	0	0	0	1	1	0	0	1	1	0	1	0	1	0	1	1	0	1
1	79	0	0	1	1	1	1	0	0	0	0	1	0	1	1	0	1	0	1	0	1	1	0	1	0	1	1	1	0	0	0	0	0	0	1	1	0	0	1	1	0	1	0	1	0	1	1	0	1
1	80	0	0	1	1	1	1	0	0	0	0	1	0	1	1	0	1	0	1	0	1	1	0	1	0	1	1	1	0	0	0	0	0	0	1	1	0	0	1	1	0	1	0	1	0	1	1	0	1
1	81	0	0	1	1	1	1	0	0	0	0	1	0	1	1	0	1	0	1	0	1	1	0	1	0	1	1	1	0	0	0	0	0	0	1	1	0	0	1	1	0	1	0	1	0	1	1	0	1
1	82	0	0	1	1	1	1	0	0	0	0	1	0	1	1	0	1	0	1	0	1	1	0	1	0	1	1	1	0	0	0	0	0	0	1	1	0	0	1	1	0	1	0	1	0	1	1	0	1
1	83	0	0	1	1	1	1	0	0	0	0	1	0	1	1	0	1	0	1	0	1	1	0	1	0	1	1	1	0	0	0	0	0	0	1	1	0	0	1	1	0	1	0	1	0	1	1	0	1
1	84	0	0	1	1	1	1	0	0	0	0	1	0	1	1	0	1	0	1	0	1	1	0	1	0	1	1	1	0	0	0	0	0	0	1	1	0	0	1	1	0	1	0	1	0	1	1	0	1
1	85	0	0	1	1	1	1	0	0	0	0	1	0	1	1	0	1	0	1	0	1	1	0	1	0	1	1	1	0	0	0	0	0	0	1	1	0	0	1	1	0	1	0	1	0	1	1	0	1
1	86	0	0	1	1	1	1	0	0	0	0	1	0	1	1	0	1	0	1	0	1	1	0	1	0	1	1	1	0	0	0	0	0	0	1	1	0	0	1	1	0	1	0	1	0	1	1	0	1
1	87	0	0	1	1	1	1	0	0	0	0	1	0	1	1	0	1	0	1	0	1	1	0	1	0	1	1	1	0	0	0	0	0	0	1	1	0	0	1	1	0	1	0	1	0	1	1	0	1
1	88	0	0	1	1	1	1	0	0	0	0	1	0	1	1	0	1	0	1	0	1	1	0	1	0	1	1	1	0	0	0	0	0	0	1	1	0	0	1	1	0	1	0	1	0	1	1	0	1
1	89	0	0	1	1	1	1	0	0	0	0	1	0	1	1	0	1	0	1	0	1	1	0	1	0	1	1	1	0	0	0	0	0	0	1	1	0	0	1	1	0	1	0	1	0	1	1	0	1
1	90	0	0	1	1	1	1	0	0	0	0	1	0	1	1	0	1	0	1	0	1	1	0	1	0	1	1	1	0	0	0	0	0	0	1	1	0	0	1	1	0	1	0	1	0	1	1	0	1
1	91	0	0	1	1	1	1	0	0	0	0	1	0	1	1	0	1	0	1	0	1	1	0	1	0	1	1	1	0	0	0	0	0	0	1	1	0	0	1	1	0	1	0	1	0	1	1	0	1
1	92	0	0	1	1	1	1	0	0	0	0	1	0	1	1	0	1	0	1	0	1	1	0	1	0	1	1	1	0	0	0	0	0	0	1	1	0	0	1	1	0	1	0	1	0	1	1	0	1
1	93	0	0	1	1	1	1	0	0	0	0	1	0	1	1	0	1	0	1	0	1	1	0	1	0	1	1	1	0	0	0	0	0	0	1	1	0	0	1	1	0	1	0	1	0	1	1	0	1
1	94	0	0	1	1	1	1	0	0	0	0	1	0	1	1	0	1	0	1	0	1	1	0	1	0	1	1	1	0	0	0	0	0	0	1	1	0	0	1	1	0	1	0	1	0	1	1	0	1
1	95	0	0	1	1	1	1	0	0	0	0	1	0	1	1	0	1	0	1	0	1	1	0	1	0	1	1	1	0	0	0	0	0	0	1	1	0	0	1	1	0	1	0	1	0	1	1	0	1
1	96	0	0	1	1	1	1	0	0	0	0	1	0	1	1	0	1	0	1	0	1	1	0	1	0	1	1	1	0	0	0	0	0	0	1	1	0	0	1	1	0	1	0	1	0	1	1	0	1
1	97	0	0	1	1	1	1	0	0	0	0	1	0	1	1	0	1	0	1	0	1	1	0	1	0	1	1	1	0	0	0	0	0	0	1	1	0	0	1	1	0	1	0	1	0	1	1	0	1
1	98	0	0	1	1	1	1	0	0	0	0	1	0	1	1	0	1	0	1	0	1	1	0	1	0	1	1	1	0	0	0	0	0	0	1	1	0	0	1	1	0	1	0	1	0	1	1	0	1
1	99	0	0	1	1	1	1	0	0	0	0	1	0	1	1	0	1	0	1	0	1	1	0	1	0	1	1	1	0	0	0	0	0	0	1	1	0	0	1	1	0	1	0	1	0	1	1	0	1
1	100	0	0	1	1	1	1	0	0	0	0	1	0	1	1	0	1	0	1	0	1	1	0	1	0	1	1	1	0	0	0	0	0	0	1	1	0	0	1	1	0	1	0	1	0	1	1	0	1
1	101	0	0	1	1	1	1	0	0	0	0	1	0	1	1	0	1	0	1	0	1	1	0	1	0	1	1	1	0	0	0	0	0	0	1	1	0	0	1	1	0	1	0	1	0	1	1	0	1
2	1	1	1	0	0	0	0	1	1	1	1	0	1	0	0	1	0	1	0	1	0	0	1	0	1	0	0	0	1	1	1	1	1	1	0	0	1	1	0	0	1	0	1	0	1	0	0	1	0
2	2	1	1	0	0	0	0	1	1	1	1	0	1	0	0	1	0	1	0	1	0	0	1	0	1	0	0	0	1	1	1	1	1	1	0	0	1	1	0	0	1	0	1	0	1	0	0	1	0
2	3	1	1	0	0	0	0	1	1	1	1	0	1	0	0	1	0	1	0	1	0	0	1	0	1	0	0	0	1	1	1	1	1	1	0	0	1	1	0	0	1	0	1	0	1	0	0	1	0
2	4	1	1	0	0	0	0	1	1	1	1	0	1	0	0	1	0	1	0	1	0	0	1	0	1	0	0	0	1	1	1	1	1	1	0	0	1	1	0	0	1	0	1	0	1	0	0	1	0
2	5	1	1	0	0	0	0	1	1	1	1	0	1	0	0	1	0	1	0	1	0	0	1	0	1	0	0	0	1	1	1	1	1	1	0	0	1	1	0	0	1	0	1	0	1	0	0	1	0
2	6	1	1	0	0	0	0	1	1	1	1	0	1	0	0	1	0	1	0	1	0	0	1	0	1	0	0	0	1	1	1	1	1	1	0	0	1	1	0	0	1	0	1	0	1	0	0	1	0
2	7	1	1	0	0	0	0	1	1	1	1	0	1	0	0	1	0	1	0	1	0	0	1	0	1	0	0	0	1	1	1	1	1	1	0	0	1	1	0	0	1	0	1	0	1	0	0	1	0
2	8	1	1	0	0	0	0	1	1	1	1	0	1	0	0	1	0	1	0	1	0	0	1	0	1	0	0	0	1	1	1	1	1	1	0	0	1	1	0	0	1	0	1	0	1	0	0	1	0
2	9	1	1	0	0	0	0	1	1	1	1	0	1	0	0	1	0	1	0	1	0	0	1	0	1	0	0	0	1	1	1	1	1	1	0	0	1	1	0	0	1	0	1	0	1	0	0	1	0
2	10	1	1	0	0	0	0	1	1	1	1	0	1	0	0	1	0	1	0	1	0	0	1	0	1	0	0	0	1	1	1	1	1	1	0	0	1	1	0	0	1	0	1	0	1	0	0	1	0
2	11	1	1	0	0	0	0	1	1	1	1	0	1	0	0	1	0	1	0	1	0	0	1	0	1	0	0	0	1	1	1	1	1	1	0	0	1	1	0	0	1	0	1	0	1	0	0	1	0
2	12	1	1	0	0	0	0	1	1	1	1	0	1	0	0	1	0	1	0	1	0	0	1	0	1	0	0	0	1	1	1	1	1	1	0	0	1	1	0	0	1	0	1	0	1	0	0	1	0
2	13	1	1	0	0	0	0	1	1	1	1	0	1	0	0	1	0	1	0	1	0	0	1	0	1	0	0	0	1	1	1	1	1	1	0	0	1	1	0	0	1	0	1	0	1	0	0	1	0
2	14	1	1	0	0	0	0	1	1	1	1	0	1	0	0	1	0	1	0	1	0	0	1	0	1	0	0	0	1	1	1	1	1	1	0	0	1	1	0	0	1	0	1	0	1	0	0	1	0
2	15	1	1	0	0	0	0	1	1	1	1	0	1	0	0	1	0	1	0	1	0	0	1	0	1	0	0	0	1	1	1	1	1	1	0	0	1	1	0	0	1	0	1	0	1	0	0	1	0
2	16	1	1	0	0	0	0	1	1	1	1	0	1	0	0	1	0	1	0	1	0	0	1	0	1	0	0	0	1	1	1	1	1	1	0	0	1	1	0	0	1	0	1	0	1	0	0	1	0
2	17	1	1	0	0	0	0	1	1	1	1	0	1	0	0	1	0	1	0	1	0	0	1	0	1	0	0	0	1	1	1	1	1	1	0	0	1	1	0	0	1	0	1	0	1	0	0	1	0
2	18	1	1	0	0	0	0	1	1	1	1	0	1	0	0	1	0	1	0	1	0	0	1	0	1	0	0	0	1	1	1	1	1	1	0	0	1	1	0	0	1	0	1	0	1	0	0	1	0
2	19	1	1	0	0	0	0	1	1	1	1	0	1	0	0	1	0	1	0	1	0	0	1	0	1	0	0	0	1	1	1	1	1	1	0	0	1	1	0	0	1	0	1	0	1	0	0	1	0
2	20	1	1	0	0	0	0	1	1	1	1	0	1	0	0	1	0	1	0	1	0	0	1	0	1	0	0	0	1	1	1	1	1	1	0	0	1	1	0	0	1	0	1	0	1	0	0	1	0
2	21	1	1	0	0	0	0	1	1	1	1	0	1	0	0	1	0	1	0	1	0	0	1	0	1	0	0	0	1	1	1	1	1	1	0	0	1	1	0	0	1	0	1	0	1	0	0	1	0
2	22	1	1	0	0	0	0	1	1	1	1	0	1	0	0	1	0	1	0	1	0	0	1	0	1	0	0	0	1	1	1	1	1	1	0	0	1	1	0	0	1	0	1	0	1	0	0	1	0
2	23	1	1	0	0	0	0	1	1	1	1	0	1	0	0	1	0	1	0	1	0	0	1	0	1	0	0	0	1	1	1	1	1	1	0	0	1	1	0	0	1	0	1	0	1	0	0	1	0
2	24	1	1	0	0	0	0	1	1	1	1	0	1	0	0	1	0	1	0	1	0	0	1	0	1	0	0	0	1	1	1	1	1	1	0	0	1	1	0	0	1	0	1	0	1	0	0	1	0
2	25	1	1	0	0	0	0	1	1	1	1	0	1	0	0	1	0	1	0	1	0	0	1	0	1	0	0	0	1	1	1	1	1	1	0	0	1	1	0	0	1	0	1	0	1	0	0	1	0
2	26	1	1	0	0	0	0	1	1	1	1	0	1	0	0	1	0	1	0	1	0	0	1	0	1	0	0	0	1	1	1	1	1	1	0	0	1	1	0	0	1	0	1	0	1	0	0	1	0
2	27	1	1	0	0	0	0	1	1	1	1	0	1	0	0	1	0	1	0	1	0	0	1	0	1	0	0	0	1	1	1	1	1	1	0	0	1	1	0	0	1	0	1	0	1	0	0	1	0
2	28	1	1	0	0	0	0	1	1	1	1	0	1	0	0	1	0	1	0	1	0	0	1	0	1	0	0	0	1	1	1	1	1	1	0	0	1	1	0	0	1	0	1	0	1	0	0	1	0
2	29	1	1	0	0	0	0	1	1	1	1	0	1	0	0	1	0	1	0	1	0	0	1	0	1	0	0	0	1	1	1	1	1	1	0	0	1	1	0	0	1	0	1	0	1	0	0	1	0
2	30	1	1	0	0	0	0	1	1	1	1	0	1	0	0	1	0	1	0	1	0	0	1	0	1	0	0	0	1	1	1	1	1	1	0	0	1	1	0	0	1	0	1	0	1	0	0	1	0
2	31	1	1	0	0	0	0	1	1	1	1	0	1	0	0	1	0	1	0	1	0	0	1	0	1	0	0	0	1	1	1	1	1	1	0	0	1	1	0	0	1	0	1	0	1	0	0	1	0
2	32	1	1	0	0	0	0	1	1	1	1	0	1	0	0	1	0	1	0	1	0	0	1	0	1	0	0	0	1	1	1	1	1	1	0	0	1	1	0	0	1	0	1	0	1	0	0	1	0
2	33	1	1	0	0	0	0	1	1	1	1	0	1	0	0	1	0	1	0	1	0	0	1	0	1	0	0	0	1	1	1	1	1	1	0	0	1	1	0	0	1	0	1	0	1	0	0	1	0
2	34	1	1	0	0	0	0	1	1	1	1	0	1	0	0	1	0	1	0	1	0	0	1	0	1	0	0	0	1	1	1	1	1	1	0	0	1	1	0	0	1	0	1	0	1	0	0	1	0
2	35	1	1	0	0	0	0	1	1	1	1	0	1	0	0	1	0	1	0	1	0	0	1	0	1	0	0	0	1	1	1	1	1	1	0	0	1	1	0	0	1	0	1	0	1	0	0	1	0
2	36	1	1	0	0	0	0	1	1	1	1	0	1	0	0	1	0	1	0	1	0	0	1	0	1	0	0	0	1	1	1	1	1	1	0	0	1	1	0	0	1	0	1	0	1	0	0	1	0
2	37	1	1	0	0	0	0	1	1	1	1	0	1	0	0	1	0	1	0	1	0	0	1	0	1	0	0	0	1	1	1	1	1	1	0	0	1	1	0	0	1	0	1	0	1	0	0	1	0
2	38	1	1	0	0	0	0	1	1	1	1	0	1	0	0	1	0	1	0	1	0	0	1	0	1	0	0	0	1	1	1	1	1	1	0	0	1	1	0	0	1	0	1	0	1	0	0	1	0
2	39	1	1	0	0	0	0	1	1	1	1	0	1	0	0	1	0	1	0	1	0	0	1	0	1	0	0	0	1	1	1	1	1	1	0	0	1	1	0	0	1	0	1	0	1	0	0	1	0
2	40	1	1	0	0	0	0	1	1	1	1	0	1	0	0	1	0	1	0	1	0	0	1	0	1	0	0	0	1	1	1	1	1	1	0	0	1	1	0	0	1	0	1	0	1	0	0	1	0
2	41	1	1	0	0	0	0	1	1	1	1	0	1	0	0	1	0	1	0	1	0	0	1	0	1	0	0	0	1	1	1	1	1	1	0	0	1	1	0	0	1	0	1	0	1	0	0	1	0
2	42	1	1	0	0	0	0	1	1	1	1	0	1	0	0	1	0	1	0	1	0	0	1	0	1	0	0	0	1	1	1	1	1	1	0	0	1	1	0	0	1	0	1	0	1	0	0	1	0
2	43	1	1	0	0	0	0	1	1	1	1	0	1	0	0	1	0	1	0	1	0	0	1	0	1	0	0	0	1	1	1	1	1	1	0	0	1	1	0	0	1	0	1	0	1	0	0	1	0
2	44	1	1	0	0	0	0	1	1	1	1	0	1	0	0	1	0	1	0	1	0	0	1	0	1	0	0	0	1	1	1	1	1	1	0	0	1	1	0	0	1	0	1	0	1	0	0	1	0
2	45	1	1	0	0	0	0	1	1	1	1	0	1	0	0	1	0	1	0	1	0	0	1	0	1	0	0	0	1	1	1	1	1	1	0	0	1	1	0	0	1	0	1	0	1	0	0	1	0
2	46	1	1	0	0	0	0	1	1	1	1	0	1	0	0	1	0	1	0	1	0	0	1	0	1	0	0	0	1	1	1	1	1	1	0	0	1	1	0	0	1	0	1	0	1	0	0	1	0
2	47	1	1	0	0	0	0	1	1	1	1	0	1	0	0	1	0	1	0	1	0	0	1	0	1	0	0	0	1	1	1	1	1	1	0	0	1	1	0	0	1	0	1	0	1	0	0	1	0
2	48	1	1	0	0	0	0	1	1	1	1	0	1	0	0	1	0	1	0	1	0	0	1	0	1	0	0	0	1	1	1	1	1	1	0	0	1	1	0	0	1	0	1	0	1	0	0	1	0
2	49	1	1	0	0	0	0	1	1	1	1	0	1	0	0	1	0	1	0	1	0	0	1	0	1	0	0	0	1	1	1	1	1	1	0	0	1	1	0	0	1	0	1	0	1	0	0	1	0
2	50	1	1	0	0	0	0	1	1	1	1	0	1	0	0	1	0	1	0	1	0	0	1	0	1	0	0	0	1	1	1	1	1	1	0	0	1	1	0	0	1	0	1	0	1	0	0	1	0
2	51	1	1	0	0	0	0	1	1	1	1	0	1	0	0	1	0	1	0	1	0	0	1	0	1	0	0	0	1	1	1	1	1	1	0	0	1	1	0	0	1	0	1	0	1	0	0	1	0
2	52	1	1	0	0	0	0	1	1	1	1	0	1	0	0	1	0	1	0	1	0	0	1	0	1	0	0	0	1	1	1	1	1	1	0	0	1	1	0	0	1	0	1	0	1	0	0	1	0
2	53	1	1	0	0	0	0	1	1	1	1	0	1	0	0	1	0	1	0	1	0	0	1	0	1	0	0	0	1	1	1	1	1	1	0	0	1	1	0	0	1	0	1	0	1	0	0	1	0
2	54	1	1	0	0	0	0	1	1	1	1	0	1	0	0	1	0	1	0	1	0	0	1	0	1	0	0	0	1	1	1	1	1	1	0	0	1	1	0	0	1	0	1	0	1	0	0	1	0
2	55	1	1	0	0	0	0	1	1	1	1	0	1	0	0	1	0	1	0	1	0	0	1	0	1	0	0	0	1	1	1	1	1	1	0	0	1	1	0	0	1	0	1	0	1	0	0	1	0
2	56	1	1	0	0	0	0	1	1	1	1	0	1	0	0	1	0	1	0	1	0	0	1	0	1	0	0	0	1	1	1	1	1	1	0	0	1	1	0	0	1	0	1	0	1	0	0	1	0
2	57	1	1	0	0	0	0	1	1	1	1	0	1	0	0	1	0	1	0	1	0	0	1	0	1	0	0	0	1	1	1	1	1	1	0	0	1	1	0	0	1	0	1	0	1	0	0	1	0
2	58	1	1	0	0	0	0	1	1	1	1	0	1	0	0	1	0	1	0	1	0	0	1	0	1	0	0	0	1	1	1	1	1	1	0	0	1	1	0	0	1	0	1	0	1	0	0	1	0
2	59	1	1	0	0	0	0	1	1	1	1	0	1	0	0	1	0	1	0	1	0	0	1	0	1	0	0	0	1	1	1	1	1	1	0	0	1	1	0	0	1	0	1	0	1	0	0	1	0
2	60	1	1	0	0	0	0	1	1	1	1	0	1	0	0	1	0	1	0	1	0	0	1	0	1	0	0	0	1	1	1	1	1	1	0	0	1	1	0	0	1	0	1	0	1	0	0	1	0
2	61	1	1	0	0	0	0	1	1	1	1	0	1	0	0	1	0	1	0	1	0	0	1	0	1	0	0	0	1	1	1	1	1	1	0	0	1	1	0	0	1	0	1	0	1	0	0	1	0
2	62	1	1	0	0	0	0	1	1	1	1	0	1	0	0	1	0	1	0	1	0	0	1	0	1	0	0	0	1	1	1	1	1	1	0	0	1	1	0	0	1	0	1	0	1	0	0	1	0
2	63	1	1	0	0	0	0	1	1	1	1	0	1	0	0	1	0	1	0	1	0	0	1	0	1	0	0	0	1	1	1	1	1	1	0	0	1	1	0	0	1	0	1	0	1	0	0	1	0
2	64	1	1	0	0	0	0	1	1	1	1	0	1	0	0	1	0	1	0	1	0	0	1	0	1	0	0	0	1	1	1	1	1	1	0	0	1	1	0	0	1	0	1	0	1	0	0	1	0
2	65	1	1	0	0	0	0	1	1	1	1	0	1	0	0	1	0	1	0	1	0	0	1	0	1	0	0	0	1	1	1	1	1	1	0	0	1	1	0	0	1	0	1	0	1	0	0	1	0
2	66	1	1	0	0	0	0	1	1	1	1	0	1	0	0	1	0	1	0	1	0	0	1	0	1	0	0	0	1	1	1	1	1	1	0	0	1	1	0	0	1	0	1	0	1	0	0	1	0
2	67	1	1	0	0	0	0	1	1	1	1	0	1	0	0	1	0	1	0	1	0	0	1	0	1	0	0	0	1	1	1	1	1	1	0	0	1	1	0	0	1	0	1	0	1	0	0	1	0
2	68	1	1	0	0	0	0	1	1	1	1	0	1	0	0	1	0	1	0	1	0	0	1	0	1	0	0	0	1	1	1	1	1	1	0	0	1	1	0	0	1	0	1	0	1	0	0	1	0
2	69	1	1	0	0	0	0	1	1	1	1	0	1	0	0	1	0	1	0	1	0	0	1	0	1	0	0	0	1	1	1	1	1	1	0	0	1	1	0	0	1	0	1	0	1	0	0	1	0
2	70	1	1	0	0	0	0	1	1	1	1	0	1	0	0	1	0	1	0	1	0	0	1	0	1	0	0	0	1	1	1	1	1	1	0	0	1	1	0	0	1	0	1	0	1	0	0	1	0
2	71	1	1	0	0	0	0	1	1	1	1	0	1	0	0	1	0	1	0	1	0	0	1	0	1	0	0	0	1	1	1	1	1	1	0	0	1	1	0	0	1	0	1	0	1	0	0	1	0
2	72	1	1	0	0	0	0	1	1	1	1	0	1	0	0	1	0	1	0	1	0	0	1	0	1	0	0	0	1	1	1	1	1	1	0	0	1	1	0	0	1	0	1	0	1	0	0	1	0
2	73	1	1	0	0	0	0	1	1	1	1	0	1	0	0	1	0	1	0	1	0	0	1	0	1	0	0	0	1	1	1	1	1	1	0	0	1	1	0	0	1	0	1	0	1	0	0	1	0
2	74	1	1	0	0	0	0	1	1	1	1	0	1	0	0	1	0	1	0	1	0	0	1	0	1	0	0	0	1	1	1	1	1	1	0	0	1	1	0	0	1	0	1	0	1	0	0	1	0
2	75	1	1	0	0	0	0	1	1	1	1	0	1	0	0	1	0	1	0	1	0	0	1	0	1	0	0	0	1	1	1	1	1	1	0	0	1	1	0	0	1	0	1	0	1	0	0	1	0
2	76	1	1	0	0	0	0	1	1	1	1	0	1	0	0	1	0	1	0	1	0	0	1	0	1	0	0	0	1	1	1	1	1	1	0	0	1	1	0	0	1	0	1	0	1	0	0	1	0
2	77	1	1	0	0	0	0	1	1	1	1	0	1	0	0	1	0	1	0	1	0	0	1	0	1	0	0	0	1	1	1	1	1	1	0	0	1	1	0	0	1	0	1	0	1	0	0	1	0
2	78	1	1	0	0	0	0	1	1	1	1	0	1	0	0	1	0	1	0	1	0	0	1	0	1	0	0	0	1	1	1	1	1	1	0	0	1	1	0	0	1	0	1	0	1	0	0	1	0
2	79	1	1	0	0	0	0	1	1	1	1	0	1	0	0	1	0	1	0	1	0	0	1	0	1	0	0	0	1	1	1	1	1	1	0	0	1	1	0	0	1	0	1	0	1	0	0	1	0
2	80	1	1	0	0	0	0	1	1	1	1	0	1	0	0	1	0	1	0	1	0	0	1	0	1	0	0	0	1	1	1	1	1	1	0	0	1	1	0	0	1	0	1	0	1	0	0	1	0
2	81	1	1	0	0	0	0	1	1	1	1	0	1	0	0	1	0	1	0	1	0	0	1	0	1	0	0	0	1	1	1	1	1	1	0	0	1	1	0	0	1	0	1	0	1	0	0	1	0
2	82	1	1	0	0	0	0	1	1	1	1	0	1	0	0	1	0	1	0	1	0	0	1	0	1	0	0	0	1	1	1	1	1	1	0	0	1	1	0	0	1	0	1	0	1	0	0	1	0
2	83	1	1	0	0	0	0	1	1	1	1	0	1	0	0	1	0	1	0	1	0	0	1	0	1	0	0	0	1	1	1	1	1	1	0	0	1	1	0	0	1	0	1	0	1	0	0	1	0
2	84	1	1	0	0	0	0	1	1	1	1	0	1	0	0	1	0	1	0	1	0	0	1	0	1	0	0	0	1	1	1	1	1	1	0	0	1	1	0	0	1	0	1	0	1	0	0	1	0
2	85	1	1	0	0	0	0	1	1	1	1	0	1	0	0	1	0	1	0	1	0	0	1	0	1	0	0	0	1	1	1	1	1	1	0	0	1	1	0	0	1	0	1	0	1	0	0	1	0
2	86	1	1	0	0	0	0	1	1	1	1	0	1	0	0	1	0	1	0	1	0	0	1	0	1	0	0	0	1	1	1	1	1	1	0	0	1	1	0	0	1	0	1	0	1	0	0	1	0
2	87	1	1	0	0	0	0	1	1	1	1	0	1	0	0	1	0	1	0	1	0	0	1	0	1	0	0	0	1	1	1	1	1	1	0	0	1	1	0	0	1	0	1	0	1	0	0	1	0
2	88	1	1	0	0	0	0	1	1	1	1	0	1	0	0	1	0	1	0	1	0	0	1	0	1	0	0	0	1	1	1	1	1	1	0	0	1	1	0	0	1	0	1	0	1	0	0	1	0
2	89	1	1	0	0	0	0	1	1	1	1	0	1	0	0	1	0	1	0	1	0	0	1	0	1	0	0	0	1	1	1	1	1	1	0	0	1	1	0	0	1	0	1	0	1	0	0	1	0
2	90	1	1	0	0	0	0	1	1	1	1	0	1	0	0	1	0	1	0	1	0	0	1	0	1	0	0	0	1	1	1	1	1	1	0	0	1	1	0	0	1	0	1	0	1	0	0	1	0
2	91	1	1	0	0	0	0	1	1	1	1	0	1	0	0	1	0	1	0	1	0	0	1	0	1	0	0	0	1	1	1	1	1	1	0	0	1	1	0	0	1	0	1	0	1	0	0	1	0
2	92	1	1	0	0	0	0	1	1	1	1	0	1	0	0	1	0	1	0	1	0	0	1	0	1	0	0	0	1	1	1	1	1	1	0	0	1	1	0	0	1	0	1	0	1	0	0	1	0
2	93	1	1	0	0	0	0	1	1	1	1	0	1	0	0	1	0	1	0	1	0	0	1	0	1	0	0	0	1	1	1	1	1	1	0	0	1	1	0	0	1	0	1	0	1	0	0	1	0
2	94	1	1	0	0	0	0	1	1	1	1	0	1	0	0	1	0	1	0	1	0	0	1	0	1	0	0	0	1	1	1	1	1	1	0	0	1	1	0	0	1	0	1	0	1	0	0	1	0
2	95	1	1	0	0	0	0	1	1	1	1	0	1	0	0	1	0	1	0	1	0	0	1	0	1	0	0	0	1	1	1	1	1	1	0	0	1	1	0	0	1	0	1	0	1	0	0	1	0
2	96	1	1	0	0	0	0	1	1	1	1	0	1	0	0	1	0	1	0	1	0	0	1	0	1	0	0	0	1	1	1	1	1	1	0	0	1	1	0	0	1	0	1	0	1	0	0	1	0
2	97	1	1	0	0	0	0	1	1	1	1	0	1	0	0	1	0	1	0	1	0	0	1	0	1	0	0	0	1	1	1	1	1	1	0	0	1	1	0	0	1	0	1	0	1	0	0	1	0
2	98	1	1	0	0	0	0	1	1	1	1	0	1	0	0	1	0	1	0	1	0	0	1	0	1	0	0	0	1	1	1	1	1	1	0	0	1	1	0	0	1	0	1	0	1	0	0	1	0
2	99	1	1	0	0	0	0	1	1	1	1	0	1	0	0	1	0	1	0	1	0	0	1	0	1	0	0	0	1	1	1	1	1	1	0	0	1	1	0	0	1	0	1	0	1	0	0	1	0
2	100	1	1	0	0	0	0	1	1	1	1	0	1	0	0	1	0	1	0	1	0	0	1	0	1	0	0	0	1	1	1	1	1	1	0	0	1	1	0	0	1	0	1	0	1	0	0	1	0
2	101	1	1	0	0	0	0	1	1	1	1	0	1	0	0	1	0	1	0	1	0	0	1	0	1	0	0	0	1	1	1	1	1	1	0	0	1	1	0	0	1	0	1	0	1	0	0	1	0
2	102	1	1	0	0	0	0	1	1	1	1	0	1	0	0	1	0	1	0	1	0	0	1	0	1	0	0	0	1	1	1	1	1	1	0	0	1	1	0	0	1	0	1	0	1	0	0	1	0
[truncated: 158 more columns]

## Sheet: Codebook
Item:	Item number		1-102
Paper:	Paper number		1, 2
R:	Item relevance		Minimal, acceptable, important, essential
D:	Item difficulty		Easy, medium, hard
A:	Answer provided?		0=No, 1=Yes
G:	Grid value		0.30-0.80
E:	Ebel score		0-100
P:	Empirical difficulty		0-100
Indexation indicates rater.
